# Supplementary material for: Two new records from China: Aphaereta (Atopandrium) debilitata Morley and Elasmosoma berolinense Ruthe (Hymenoptera, Braconidae)
Source: Biodivers Data J. 2026 Mar 25;14:e181750. doi: 10.3897/BDJ.14.e181750 (PMC13044545; doi:10.3897/BDJ.14.e181750)
Supplement: XML Treatment for Aphaereta (Atopandrium) debilitata [file BDJ.14.e181750-treatment1.xml]

<!DOCTYPE tp:taxon-treatment
  PUBLIC "-//TaxonX//DTD Taxonomic Treatment Publishing DTD v0 20100105//EN" "tax-treatment-NSO.dtd">
<tp:taxon-treatment xmlns:tp="http://www.plazi.org/taxpub"><tp:treatment-meta><mixed-citation publication-type="journal"><person-group><name><surname>Amat</surname><given-names>Zibaidam</given-names></name><name><surname>Achterberg</surname><given-names>Cornelis Van</given-names></name><name><surname>Zhao</surname><given-names>Guo-Shuai</given-names></name><name><surname>Zhu</surname><given-names>Jia-Chen</given-names></name><name><surname>Tang</surname><given-names>Pu</given-names></name><name><surname>Li</surname><given-names>Qin</given-names></name></person-group><article-title>Two new records from China: <italic>Aphaereta</italic> (<italic>Atopandrium</italic>) <italic>debilitata</italic> Morley and <italic>Elasmosoma berolinense</italic> Ruthe (Hymenoptera, Braconidae)</article-title><source>Biodivers Data J</source><day>25</day><month>03</month><year>2026</year><volume>14</volume><pub-id pub-id-type="doi">10.3897/BDJ.14.e181750</pub-id></mixed-citation></tp:treatment-meta><tp:nomenclature><tp:taxon-name><object-id xmlns:xlink="http://www.w3.org/1999/xlink" content-type="arpha" xlink:type="simple">6C8C119D-D44F-533A-A751-7879D450C466</object-id><tp:taxon-name-part taxon-name-part-type="genus">Aphaereta</tp:taxon-name-part> (<tp:taxon-name-part taxon-name-part-type="subgenus">Atopandrium</tp:taxon-name-part>) <tp:taxon-name-part taxon-name-part-type="species">debilitata</tp:taxon-name-part></tp:taxon-name><tp:taxon-authority>Morley, 1933</tp:taxon-authority></tp:nomenclature><tp:treatment-sec sec-type="materials"><title>Materials</title><list list-type="alpha-lower" list-content="occurrences"><list-item><p><bold>Type status:</bold> <named-content xmlns:xlink="http://www.w3.org/1999/xlink" content-type="dwc:typeStatus" xlink:type="simple">Other material</named-content>. <bold>Occurrence:</bold> occurrenceRemarks: <named-content xmlns:xlink="http://www.w3.org/1999/xlink" content-type="dwc:occurrenceRemarks" xlink:type="simple">in apricot orchard</named-content>; sex: <named-content xmlns:xlink="http://www.w3.org/1999/xlink" content-type="dwc:sex" xlink:type="simple">3 female</named-content>; occurrenceID: <named-content xmlns:xlink="http://www.w3.org/1999/xlink" content-type="dwc:occurrenceID" xlink:type="simple">BE85C173-B1C4-5911-8D1F-500B821BB7CC</named-content>; <bold>Location:</bold> country: <named-content xmlns:xlink="http://www.w3.org/1999/xlink" content-type="dwc:country" xlink:type="simple">China</named-content>; countryCode: <named-content xmlns:xlink="http://www.w3.org/1999/xlink" content-type="dwc:countryCode" xlink:type="simple">Xinjiang</named-content>; stateProvince: <named-content xmlns:xlink="http://www.w3.org/1999/xlink" content-type="dwc:stateProvince" xlink:type="simple">Aksu</named-content>; <bold>Event:</bold> samplingProtocol: <named-content xmlns:xlink="http://www.w3.org/1999/xlink" content-type="dwc:samplingProtocol" xlink:type="simple">Malaise trap</named-content>; year: <named-content xmlns:xlink="http://www.w3.org/1999/xlink" content-type="dwc:year" xlink:type="simple">2024</named-content>; month: <named-content xmlns:xlink="http://www.w3.org/1999/xlink" content-type="dwc:month" xlink:type="simple">Apr</named-content></p></list-item><list-item><p><bold>Type status:</bold> <named-content xmlns:xlink="http://www.w3.org/1999/xlink" content-type="dwc:typeStatus" xlink:type="simple">Other material</named-content>. <bold>Occurrence:</bold> occurrenceRemarks: <named-content xmlns:xlink="http://www.w3.org/1999/xlink" content-type="dwc:occurrenceRemarks" xlink:type="simple">in apricot orchard</named-content>; sex: <named-content xmlns:xlink="http://www.w3.org/1999/xlink" content-type="dwc:sex" xlink:type="simple">1 female</named-content>; occurrenceID: <named-content xmlns:xlink="http://www.w3.org/1999/xlink" content-type="dwc:occurrenceID" xlink:type="simple">803A9372-A57D-5E97-A3CE-F9EA8DD71B4B</named-content>; <bold>Location:</bold> country: <named-content xmlns:xlink="http://www.w3.org/1999/xlink" content-type="dwc:country" xlink:type="simple">China</named-content>; countryCode: <named-content xmlns:xlink="http://www.w3.org/1999/xlink" content-type="dwc:countryCode" xlink:type="simple">Xinjiang</named-content>; stateProvince: <named-content xmlns:xlink="http://www.w3.org/1999/xlink" content-type="dwc:stateProvince" xlink:type="simple">Aksu</named-content>; <bold>Event:</bold> samplingEffort: <named-content xmlns:xlink="http://www.w3.org/1999/xlink" content-type="dwc:samplingEffort" xlink:type="simple">Malaise trap</named-content>; year: <named-content xmlns:xlink="http://www.w3.org/1999/xlink" content-type="dwc:year" xlink:type="simple">2024</named-content>; month: <named-content xmlns:xlink="http://www.w3.org/1999/xlink" content-type="dwc:month" xlink:type="simple">Sep</named-content></p></list-item></list></tp:treatment-sec><tp:treatment-sec sec-type="Description"><title>Description</title><p><bold>Head</bold>. Antennomeres 17, antenna 1.1× as long as forewing, 1.3× as long as body and 2.3× as long as head and mesosoma combined; first flagellomere 0.8× as long as second flagellomere; first and second flagellomeres 3.1× and 5.6× as long as wide, respectively; fourth flagellomere 3.0× as long as wide, 1.5× third flagellomere, 1.4× fifth flagellomere (Fig. <xref ref-type="fig" rid="F13822813">1</xref>G and H); maxillary palp with 4 segments, labial palp with 2 segments; temples roundly parallel-sided behind eyes; ocelli medium-sized, almost in circular formation, short longitudinal sulcus extends from ocellar region posteriorly to occiput, OOL: OD: POL = 7 : 2 : 3; frons largely smooth, rugose and with shallow depression in front of median ocellus; vertex smooth and shiny; face 2.7× wider than high, sparsely with long setae, smooth; clypeus smooth, 3.3× wider than high, 2× as wide as face, slightly curved ventrally; mandibles widened towards apex, its first tooth shorter than second tooth; middle tooth wide basally and narrowed towards apex, rounded apically (Fig. <xref ref-type="fig" rid="F13822813">1</xref>E and F). </p><p><bold>Mesosoma</bold>. Length of mesosoma 1.4× its height; side of pronotum rugose; propleuron smooth, but pronotum coarse sculptured; mesoscutum entirely smooth and glossy, anteriorly rounded, with both the anterior and lateral margins upturned and punctate; notauli only anteriorly present; medio-posterior depression absent; mesopleuron smooth, precoxal sulcus short and broad; scutellum smooth; propodeum bears a median longitudinal carina and regular transverse ridges (Fig. <xref ref-type="fig" rid="F13822813">1</xref>B and C).</p><p><bold>Metasoma</bold>. First tergite 1.4× longer than its maximum width, apically 1.8× wider than its minimum width, largely rugulose basal carinae gradually converging to form a V-shaped area (Fig. <xref ref-type="fig" rid="F13822813">1</xref>K); dorsope present, remainder of metasoma smooth and glossy; ovipositor 0.6× as long as first tergite.</p><p><bold>Wings</bold>. Wings hyaline, surface and margins setose; pterostigma short and narrow, almost merged with vein R1; fore-wing (Fig. <xref ref-type="fig" rid="F13822813">1</xref>I), first and second submarginal cells and first discal cell fused (veins 1-SR+M and 2-SR absent); vein 2-1A absent. Hind-wing (Fig. <xref ref-type="fig" rid="F13822813">1</xref>J): veins cu-a and r-m absent.</p><p><bold>Legs</bold>. Hind tibia 11.2× as long as wide, slender; hind femur 5.2× as long as wide (Fig. <xref ref-type="fig" rid="F13822813">1</xref>D); basitarsus 0.8× as long as following tarsomeres (Fig. <xref ref-type="fig" rid="F13822813">1</xref>L).</p><p><bold>Colour</bold>. Body black to chocolate brown; scape and pedicel of antenna yellowish; wing veins and pterostigma brown; legs yellowish, tarsal bases approaching body colour.</p></tp:treatment-sec><tp:treatment-sec sec-type="Distribution"><title>Distribution</title><p>Austria; former Czechoslovakia; Germany; Hungary; Japan; Netherlands; Poland; Russia; Spain; United Kingdom (<xref ref-type="bibr" rid="B13726892">Yu et al. 2016</xref>) and China (new record).</p></tp:treatment-sec><tp:treatment-sec sec-type="Biology"><title>Biology</title><p>Parasitoid of <italic>Scatella stagnalis </italic><italic><italic> </italic></italic>(Fallén, 1813), see <xref ref-type="bibr" rid="B13726743">Goto and Maetô (2000)</xref>.</p></tp:treatment-sec><tp:treatment-sec sec-type="Notes"><title>Notes</title><p>We use for <italic>Aphaereta debilitata</italic> Morley, 1933 the subgenus <italic>Atopandrium</italic> Graham, 1952, considering the aberrant wings of male and female. The species and subgenus are recorded from China for the first time.</p></tp:treatment-sec><tp:treatment-sec><!--Section generated to contain objects referenced in tp:taxon-treatment.--><fig id="F13822813" position="float" orientation="portrait"><object-id xmlns:xlink="http://www.w3.org/1999/xlink" content-type="arpha" xlink:type="simple">9AA45430-696E-5AB2-9A35-68494FDD5DEA</object-id><object-id xmlns:xlink="http://www.w3.org/1999/xlink" content-type="doi" xlink:type="simple">10.3897/BDJ.14.e181750.figure1</object-id><label>Figure 1.</label><caption><p><italic><italic>Aphaereta (Atopandrium) debilitata</italic></italic> Morley, ♀, China. <bold>A</bold> body, lateral aspect; <bold>B</bold> Mesosoma, lateral aspect; <bold>C</bold> Mesosoma, dorsal aspect; <bold>D</bold> Hind leg, lateral aspect; <bold>E</bold> Head, anterior aspect; <bold>F</bold> Head, lateral aspect; <bold>G – H</bold> Antenna, lateral<bold> </bold>aspect; <bold>I – J</bold> Wing; <bold>K</bold> First tergite, dorsal aspect; <bold>L</bold> Hind tarsus, lateral aspect.</p></caption><graphic xmlns:xlink="http://www.w3.org/1999/xlink" xlink:href="bdj-14-e181750-g001.jpg" position="float" id="oo_1512165.jpg" orientation="portrait" xlink:type="simple"><uri content-type="original_file" xlink:type="simple">https://binary.pensoft.net/fig/1512165</uri></graphic></fig></tp:treatment-sec><ref-list><ref id="B13726892"><element-citation xmlns:xlink="http://www.w3.org/1999/xlink" publication-type="software" xlink:type="simple"><person-group person-group-type="author"><name name-style="western"><surname>Yu</surname><given-names>D</given-names></name><name name-style="western"><surname>van Achterberg</surname><given-names>C</given-names></name><name name-style="western"><surname>Horstmann</surname><given-names>K</given-names></name></person-group><year>2016</year><article-title>Taxapad 2016, Ichneumonoidea 2015 [database on flash-drive]</article-title><publisher-name>Nepean, Ontario, Canada</publisher-name></element-citation></ref><ref id="B13726743"><element-citation xmlns:xlink="http://www.w3.org/1999/xlink" publication-type="article" xlink:type="simple"><person-group person-group-type="author"><name name-style="western"><surname>Goto</surname><given-names>J</given-names></name><name name-style="western"><surname>Maetô</surname><given-names>K</given-names></name></person-group><year>2000</year><article-title>Discovery of <italic>Aphaereta debilitata </italic>Morley (Hymenoptera: Braconidae) in Japan as a parasitoid of Scatella stagnalis (Fallen) (Diptera: Ephydridae), and occurrence of their unidentified fungal disease.</article-title><source>Hana Abu</source><volume>10</volume><fpage>47</fpage><lpage>49</lpage><uri xlink:type="simple">https://ci.nii.ac.jp/naid/10019341721</uri></element-citation></ref></ref-list></tp:taxon-treatment>
