# Supplementary material for: Two new records from China: Aphaereta (Atopandrium) debilitata Morley and Elasmosoma berolinense Ruthe (Hymenoptera, Braconidae)
Source: Biodivers Data J. 2026 Mar 25;14:e181750. doi: 10.3897/BDJ.14.e181750 (PMC13044545; doi:10.3897/BDJ.14.e181750)
Supplement: XML Treatment for Elasmosoma berolinense [file BDJ.14.e181750-treatment2.xml]

<!DOCTYPE tp:taxon-treatment
  PUBLIC "-//TaxonX//DTD Taxonomic Treatment Publishing DTD v0 20100105//EN" "tax-treatment-NSO.dtd">
<tp:taxon-treatment xmlns:tp="http://www.plazi.org/taxpub"><tp:treatment-meta><mixed-citation publication-type="journal"><person-group><name><surname>Amat</surname><given-names>Zibaidam</given-names></name><name><surname>Achterberg</surname><given-names>Cornelis Van</given-names></name><name><surname>Zhao</surname><given-names>Guo-Shuai</given-names></name><name><surname>Zhu</surname><given-names>Jia-Chen</given-names></name><name><surname>Tang</surname><given-names>Pu</given-names></name><name><surname>Li</surname><given-names>Qin</given-names></name></person-group><article-title>Two new records from China: <italic>Aphaereta</italic> (<italic>Atopandrium</italic>) <italic>debilitata</italic> Morley and <italic>Elasmosoma berolinense</italic> Ruthe (Hymenoptera, Braconidae)</article-title><source>Biodivers Data J</source><day>25</day><month>03</month><year>2026</year><volume>14</volume><pub-id pub-id-type="doi">10.3897/BDJ.14.e181750</pub-id></mixed-citation></tp:treatment-meta><tp:nomenclature><tp:taxon-name><object-id xmlns:xlink="http://www.w3.org/1999/xlink" content-type="arpha" xlink:type="simple">1BD4124B-21F0-5103-9708-F0CC353D9844</object-id><tp:taxon-name-part taxon-name-part-type="genus">Elasmosoma</tp:taxon-name-part> <tp:taxon-name-part taxon-name-part-type="species">berolinense</tp:taxon-name-part></tp:taxon-name><tp:taxon-authority>Ruthe, 1858</tp:taxon-authority></tp:nomenclature><tp:treatment-sec sec-type="materials"><title>Materials</title><list list-type="alpha-lower" list-content="occurrences"><list-item><p><bold>Type status:</bold> <named-content xmlns:xlink="http://www.w3.org/1999/xlink" content-type="dwc:typeStatus" xlink:type="simple">Other material</named-content>. <bold>Occurrence:</bold> sex: <named-content xmlns:xlink="http://www.w3.org/1999/xlink" content-type="dwc:sex" xlink:type="simple">1 female</named-content>; occurrenceID: <named-content xmlns:xlink="http://www.w3.org/1999/xlink" content-type="dwc:occurrenceID" xlink:type="simple">59EC96FE-FF0E-5620-B507-94511B11D7A5</named-content>; <bold>Location:</bold> country: <named-content xmlns:xlink="http://www.w3.org/1999/xlink" content-type="dwc:country" xlink:type="simple">china</named-content>; countryCode: <named-content xmlns:xlink="http://www.w3.org/1999/xlink" content-type="dwc:countryCode" xlink:type="simple">Xin Jiang</named-content>; stateProvince: <named-content xmlns:xlink="http://www.w3.org/1999/xlink" content-type="dwc:stateProvince" xlink:type="simple">Aksu</named-content>; <bold>Event:</bold> samplingProtocol: <named-content xmlns:xlink="http://www.w3.org/1999/xlink" content-type="dwc:samplingProtocol" xlink:type="simple">pear orchard - Malaise trap</named-content>; year: <named-content xmlns:xlink="http://www.w3.org/1999/xlink" content-type="dwc:year" xlink:type="simple">2024</named-content>; month: <named-content xmlns:xlink="http://www.w3.org/1999/xlink" content-type="dwc:month" xlink:type="simple">Apr</named-content></p></list-item></list></tp:treatment-sec><tp:treatment-sec sec-type="Description"><title>Description</title><p><bold>Head</bold>. Antennomeres 13, antenna 0.6× as long as fore-wing, 0.4× as long as body, and 1.3× as long as head and mesosoma combined; first flagellomere 1.4× as long as second flagellomere; first and second flagellomeres 1.3× and 1.2× as long as wide, respectively; maxillary palp with 2 segments, labial palp with 1 segment; temples roundly narrowed behind eyes; ocelli medium-sized, almost in right triangle, OOL: OD: POL = 9: 5: 13; frons largely punctate, rugose in front of median ocellus; vertex punctate-striate; face as wide as high, sparsely setose, strigose; clypeus rugulose, 3.4× wider than high, 1.2× as wide as face, ventral margin concave medially; mandibles stout, straight, its first tooth much longer than second tooth and very acute (Fig. <xref ref-type="fig" rid="F13843359">2</xref>D–E).</p><p><bold>Mesosoma</bold>. Length of mesosoma 1.3× its height; side of pronotum coriaceous (Fig. <xref ref-type="fig" rid="F13843359">2</xref>B); propleuron punctate-rugose; mesopleuron dorsally rugose, ventrally largely rugulose; prepectal carina present; episternal scrobe short, wide and deep; precoxal sulcus deep and wide; mesonotum densely setose, flat, coriaceous; notauli absent; scutellar sulcus deep, crenulate; scutellum convex, punctate-rugose; propodeum reticulate-rugose and with regular carina-like rugae (Fig. <xref ref-type="fig" rid="F13843359">2</xref>H).</p><p><bold>Metasoma</bold>. First tergite 1.3× longer than its maximum width, apically 2× wider than its minimum width, largely rugulose; second and third tergites granulate-rugulose; first tergite with laterope, remaining segments smooth or nearly so, rather compressed and glossy; hypopygium with “prong-like” structures because of deep medial emargination, setae along apical margin long (Fig. <xref ref-type="fig" rid="F13843359">2</xref>A–C), especially laterally; ovipositor short; ovipositor sheath robust and short, 1.8× as long as wide (Fig. <xref ref-type="fig" rid="F13843359">2</xref>C).</p><p><bold>Wings</bold>. Fore-wing (Fig. <xref ref-type="fig" rid="F13843359">2</xref>F): veins pigmented; 1-R1 longer than pterostigma; vein r issued in front of middle of pterostigma; 1-M short, 0.6× as long as r; cu-a oblique and distinctly longer than 1-CU1, cu-a:1-CU1 = 6:3. Hind wing (Fig. <xref ref-type="fig" rid="F13843359">2</xref>F): venation extremely reduced, without closed cells.</p><p><bold>Legs.</bold> Fore tibia 3.3× as long as wide; fore tibial spur 1.1× as long as basitarsus; Middle leg normal, tibia 3.4× as long as wide; middle tibial spurs straight. Hind tibia 6.7× as long as wide (Fig. <xref ref-type="fig" rid="F13843359">2</xref>G).</p><p><bold>Colour</bold>.  Mainly black; fore-wings slightly darkened, veins light brown; fore leg, middle leg and hind femur pale yellowish, hind tibia and tarsus dark brown; ovipositor yellowish; antenna (except scape and pedicel) and pterostigma dark brown; first tergite (apically), second and third tergites yellow.</p></tp:treatment-sec><tp:treatment-sec sec-type="Distribution"><title>Distribution</title><p>Albania, Austria, Bulgaria, Croatia, Denmark, Finland, France, Germany, Greece, Hungary, Iran, Italy, Kazakhstan, Macedonia, Moldova, Mongolia, Netherlands, Poland, Russia (Amur Oblast, Krasnodar Kray, Primor'ye Kray), Slovakia, Slovenia, Sweden, Tajikistan, Turkiye, United Kingdom, Japan (main islands) (<xref ref-type="bibr" rid="B13726892">Yu et al. 2016</xref>) and China (new record).</p></tp:treatment-sec><tp:treatment-sec sec-type="Biology"><title>Biology</title><p>Parasitoid of <italic><italic>Formica </italic></italic>spp.<italic><italic> </italic></italic>(incl.<italic><italic> F. fusca</italic></italic>, <italic><italic>F. rufa</italic></italic>, <italic><italic>F. rufa japonica</italic></italic>, <italic><italic>F. pratensis</italic></italic>, <italic><italic>F. sanguinea</italic></italic>) and <italic><italic>Lasius niger </italic></italic>Linnaeus, 1758 (see <xref ref-type="bibr" rid="B13726798">Huddleston (1976)</xref>); <italic><italic>Camponotus vagus</italic></italic> Scopoli, 1763 (see <xref ref-type="bibr" rid="B13843375">Panis (2007)</xref>).</p></tp:treatment-sec><tp:treatment-sec sec-type="Notes"><title>Notes</title><p>This study reports the first record of <italic><italic>Elasmosoma berolinense</italic></italic> Ruthe, 1858 in China. The identification of this species is primarily based on the morphological characteristics of the female hypopygium: the presence of the unique apical "prong-like" structures (Fig. <xref ref-type="fig" rid="F13843364">3</xref>C) fully corresponds to the morphology illustrated in fig. 20 of <italic><italic>E. berolinense</italic></italic> in <xref ref-type="bibr" rid="B13726874">van Achterberg and Koponen (2003)</xref>. In the initial draft, the specimen was tentatively identified as <italic><italic>E. luxemburgense</italic></italic> because the hypopygium was retracted. However, after dissection, the morphology of its hypopygium became more clear (Fig. <xref ref-type="fig" rid="F13843364">3</xref>C) and without doubt belongs to <italic><italic>E. berolinense</italic></italic>. Herewith, this study confirms the first record of <italic><italic>E. berolinense</italic></italic> in China.</p></tp:treatment-sec><tp:treatment-sec><!--Section generated to contain objects referenced in tp:taxon-treatment.--><fig id="F13843359" position="float" orientation="portrait"><object-id xmlns:xlink="http://www.w3.org/1999/xlink" content-type="arpha" xlink:type="simple">EB4AE328-FEA3-5493-B44B-3A8610CE266B</object-id><object-id xmlns:xlink="http://www.w3.org/1999/xlink" content-type="doi" xlink:type="simple">10.3897/BDJ.14.e181750.figure1</object-id><label>Figure 2.</label><caption><p><italic><italic>Elasmosoma berolinense</italic></italic> Ruthe, ♀, China. <bold>A</bold> Body, lateral aspect; <bold>B</bold> Mesosoma, lateral aspect; <bold>C</bold> Metasoma, dorsal aspect; <bold>D</bold> Head, anterior aspect; <bold>E</bold> Head, dorsal aspect; <bold>F</bold> Wings; <bold>G</bold> Hind leg, lateral aspect; <bold>H</bold> Propodeum, dorsal aspect.</p></caption><graphic xmlns:xlink="http://www.w3.org/1999/xlink" xlink:href="bdj-14-e181750-g002.jpg" position="float" id="oo_1516268.jpg" orientation="portrait" xlink:type="simple"><uri content-type="original_file" xlink:type="simple">https://binary.pensoft.net/fig/1516268</uri></graphic></fig><fig id="F13843364" position="float" orientation="portrait"><object-id xmlns:xlink="http://www.w3.org/1999/xlink" content-type="arpha" xlink:type="simple">62A03AFE-63B2-5E11-BD5F-F32668A66595</object-id><object-id xmlns:xlink="http://www.w3.org/1999/xlink" content-type="doi" xlink:type="simple">10.3897/BDJ.14.e181750.figure1</object-id><label>Figure 3.</label><caption><p><italic><italic>Elasmosoma berolinense</italic></italic> Ruthe, ♀, China. <bold>A</bold> Metasoma, lateral aspect; <bold>B</bold> Apical part of metasoma, ventral aspect; <bold>C</bold> Hypopygium, ventral aspect.</p></caption><graphic xmlns:xlink="http://www.w3.org/1999/xlink" xlink:href="bdj-14-e181750-g003.jpg" position="float" id="oo_1516277.jpg" orientation="portrait" xlink:type="simple"><uri content-type="original_file" xlink:type="simple">https://binary.pensoft.net/fig/1516277</uri></graphic></fig></tp:treatment-sec><ref-list><ref id="B13726892"><element-citation xmlns:xlink="http://www.w3.org/1999/xlink" publication-type="software" xlink:type="simple"><person-group person-group-type="author"><name name-style="western"><surname>Yu</surname><given-names>D</given-names></name><name name-style="western"><surname>van Achterberg</surname><given-names>C</given-names></name><name name-style="western"><surname>Horstmann</surname><given-names>K</given-names></name></person-group><year>2016</year><article-title>Taxapad 2016, Ichneumonoidea 2015 [database on flash-drive]</article-title><publisher-name>Nepean, Ontario, Canada</publisher-name></element-citation></ref><ref id="B13726798"><element-citation xmlns:xlink="http://www.w3.org/1999/xlink" publication-type="article" xlink:type="simple"><person-group person-group-type="author"><name name-style="western"><surname>Huddleston</surname><given-names>T</given-names></name></person-group><year>1976</year><article-title>A revision of <italic>Elasmosoma </italic>Ruthe (Hymenoptera: Braconidae) with two new species from Mongolia.</article-title><source>Annales Historico-Naturales Musei Nationalis Hungarici</source><volume>68</volume><fpage>215</fpage><lpage>225</lpage></element-citation></ref><ref id="B13843375"><element-citation xmlns:xlink="http://www.w3.org/1999/xlink" publication-type="article" xlink:type="simple"><person-group person-group-type="author"><name name-style="western"><surname>Panis</surname><given-names>André</given-names></name></person-group><year>2007</year><article-title>The ant-parasitoid braconids and biological observations on Elasmosoma berolinense Ruthe (Hymenoptera: Braconidae) and the parasitised workers of Camponotus vagus Scopoli (Hymenoptera: Formicidae). (in French with English summary)</article-title><source>Bulletin Mensuel de la Société Linnéenne de Lyon</source><volume>76</volume><issue>4</issue><fpage>57</fpage><lpage>62</lpage><comment content-type="language">French (with English summary)</comment><pub-id pub-id-type="doi">10.3406/linly.2007.13651</pub-id></element-citation></ref><ref id="B13726874"><element-citation xmlns:xlink="http://www.w3.org/1999/xlink" publication-type="article" xlink:type="simple"><person-group person-group-type="author"><name name-style="western"><surname>van Achterberg</surname><given-names>C</given-names></name><name name-style="western"><surname>Koponen</surname><given-names>M</given-names></name></person-group><year>2003</year><article-title><italic>Phaenocarpa ungulosetosa</italic> spec. nov. from Finland and <italic>Elasmosoma depressum </italic>spec. nov. from Estonia (Hymenoptera: Braconidae: Alysiinae: Alysiini, Euphorinae: Neoneurini).</article-title><source>Zoologische Mededelingen Leiden</source><volume>77</volume><issue>16</issue><fpage>291</fpage><lpage>299</lpage></element-citation></ref></ref-list></tp:taxon-treatment>
